# Supplementary material for: The effect of changing ventilator settings on indices of ventilation inhomogeneity in small ventilated lungs
Source: BMC Pulm Med. 2006 Aug 18;6:20. doi: 10.1186/1471-2466-6-20 (PMC1559718; doi:10.1186/1471-2466-6-20)
Supplement: Additional file 1 — VI Indices of a well mixed volume. The macro uses the VD/VT and VT/FRC ratios to calculate the tracer gas wash-out curve and the different VI indices of a well mixed volume. [file 1471-2466-6-20-S1.xls]

## Sheet: Tabelle1
												i	Ci/C0
Calculation of Ventilatory Inhomogeneity Indices of a Well Mixed Volume												0	1
												1	0.818934
(Insert new values (red) for VD/VT and VT/FRC and start the macro by pressing Cntl+F8, enter)												2	0.670652
												3	0.54922
												4	0.449775
												5	0.368336
Parameter				VI Indices								6	0.301643
												7	0.247025
Volume ratio VD/VT	0.33		Number of cycles for C/C0<2.5% (NLCI)			19						8	0.202297
Volume ratio VT/FRC	0.33		Lung clearance index (LCI)			6.27						9	0.165668
												10	0.135671
			First-to-zeroth moment ratio (M1/M0)			1.36878						11	0.111106
			Second-to-zeroth moment ratio (M2/M0)			3.7616						12	0.0909882
												13	0.0745133
			Alveolar-based mean dilution number (AMDN1)			0.917079						14	0.0610215
			Alveolar-based mean dilution number (AMDN2)			1.68858						15	0.0499725
												16	0.0409242
												17	0.0335142
Washout curve												18	0.0274459
												19	0.0224764
												20	0.0184067
												21	0.0150738
												22	0.0123445
												23	0.0101093
												24	0.00827886
